# Supplementary material for: MSC-derived exosomes for hemorrhagic stroke: preclinical evidence and translational challenges
Source: Front Neurol. 2026 Apr 29;17:1711050. doi: 10.3389/fneur.2026.1711050 (PMC13167550; doi:10.3389/fneur.2026.1711050)
Supplement: Supplementary file 1 [file Table_1.xlsx]

## Sheet: Supplementary Table 1 Clean
Study	Ref / Year	Cell Source	Isolation Method	Characterization Method	In vitro / In vivo / Clinical	Stroke Type + Animal Model	Route of Administration	Dose + Timing + Schedule
8	Ref 99; Xin H, et al. (2013)	BM-MSCs, Rat	Differential ultracentrifugation	TEM, Western Blot for exosomal markers (CD63, ALIX)	In vitro + In vivo	Ischemic stroke, MCAO Rat	Intravenous	3×10^6 MSCs given intravenously 24 h after MCAO; exosome-enriched extracellular particles were analyzed as the proposed mechanism of action
15	Ref 77; Xin H, et al. (2013)	BM-MSCs, Rat	Multistep centrifugation; protein quantified by micro-BCA	TEM, Western Blot (ALIX)	In vitro + In vivo	Ischemic stroke, MCAO Rat	Intravenous	100 μg total protein, 24 h after MCAO, one-time injection
1	Ref 66; Han Y, et al. (2019)	BM-MSCs, Rat	Polymer-based Precipitation (ExoQuick)	TEM, NTA, Western Blot (ALIX)	In vitro + In vivo	ICH, Rat	Intravenous	100 μg protein given 24 h after ICH induction, one-time injection
5	Ref 79; Shen H, et al. (2018)	BM-MSCs, Rat	Differential ultracentrifugation	TEM, Western Blot for exosomal markers (CD9, CD63, and CD81)	In vitro + In vivo	ICH, Rat	Intravenous	100 μg given 72 hours after ICH induction, one-time injection
14	Ref 76; Webb RL, et al. (2018)	PSC-derived NSCs and MSCs, Human	Ultrafiltration	TEM (disperse multivesicular bodies); NTA (200 nm); Flow cytometry (CD63, CD81)	In vitro + In vivo	MCAO, Rat	Intravenous	Three-dose regimen; exact administered EV dose not clearly reported in accessible text; 2, 14, and 38 h post-TE-MCAO in middle-aged mice, and 6, 24, and 48 h post-stroke in aged mice
23	Ref 95; Williams AM, et al. (2019)	BM-MSCs, Human	Muti-step centrifugation	qNano (EV concentration only)	In vivo	TBI and HS, Yorkshire swine	Intravenous	1 × 10¹³ particles given at 9 h post-injury, then repeated on days 1, 5, 9, and 13 post-injury
16	Ref 80; Zhao H, et al. (2019)	hUC-MSC, Human	Ultracentrifugation	TEM (cup-shaped morphology); NTA (30-100 nm); Western blot for exosomal markers (CD63, ALIX, and TSG101 )	In vitro + In vivo	SAH, Rat	Intravenous	400 µg given 1 hour after SAH, one-time injection
13	Ref 75; Chen S-Y, et al. (2020)	BM-MSCs, Human	Differential ultracentrifugation	Western Blot (anti-GAPDH, anti-CD90, anti-N-cadherin, anti-CD90, anti-CD44, anti-CD81, anti-CNP, anti-CD109, anti-CD146, anti-TGFβR1, anti-CD49f, anti-cofilin, anti-AKT and anti-β3 tubulin), CNP enzymatic activity assay	In vitro + In vivo	IBI, Mice	Intracardiac	15 μg given 25 days after IBI, twice (schedule not specified)
11	Ref 72; Duan S, et al. (2020)	BM-MSCs, Mouse	Differential ultracentrifugation	TEM (cup-shaped or round-shaped morphology); qRT-PCR (miR-146a-5p expression); Western blot (CD9, CD63, CD81)	In vitro + In vivo	ICH, Rat	Intravenous	100 μg given 24 hours after ICH induction, one-time injection
24	Ref 96; Williams AM, et al. (2020)	BM-MSCs, Human	Differential ultracentrifugation	NAT (~80–120 nm), Western blot for exosomal markers (CD9, CD63, CD81)	In vitro + In vivo	TBI and HS, Yorkshire swine	Intravenous	1 x 10^12 particles given 1 hour after event, one-time injection
22	Ref 97; Williams AM, et al. (2020)	BM-MSCs, Human	Differential ultracentrifugation	NTA (~80–120 nm); Western blot for exosomal markers (CD9, CD63, CD81)	In vitro + In vivo	TBI, Yorkshire swine	Intravenous	1 x 10^12 particles given 1 hour after completion of hemorrhage, one-time injection
17	Ref 81; Gao X, et al. (2020)	BM-MSCs, Rat	The product studiend was MSC-Derived EVS, the isolation method was differential ultracentrifugation	NTA, Western blot for exosomal markers (TSG101 and CD9), protein quantification with BCA assay	In vitro + In vivo	SAH, Rat	Intravenous	100 µg given 1 hour after SAH induction, one-time injection
25	Ref 93; Xiong L, et al. (2020)	BM-MSCs, Rat	Differential ultracentrifugation	TEM (cup-shaped vesicles); NTA (~30–150 nm); Western blot for exosomal markers (CD63, CD81, TSG101)	In vitro + In vivo	SAH, Rat	Intravenous	200 μg, administered within 5 minutes after SAH induction, one-time injection
7	Ref 60; Yang H-C, et al. (2020)	hUC-MSCs, Human	Differential ultracentrifugation	TEM (cup shaped morphology); qNano system; Western blot (CD9, CD63, CD81, CCR2)	In vitro + In vivo	MCAO, Rat	Intravenous	100 μg in 500 μL PBS, single injection at 24 h after MCAO
18	Ref 82; Li Y, et al. (2020)	hEPCs, Human	Differential ultracentrifugation	NTA (150nm), PCR (miR-137 levels), Western Blot, PKH26 uptake imaging; no clear canonical exosome-marker panel explicitly reported in the provided text.	In vitro	HS, in SH-SY5Y human neuroblastoma cells	Direct co-incubation with neuronal cells	1 × 10⁹ exosomes and incubated for 24 hours following injury, one-time incubation
2	Ref 83; Han M, et al. (2021)	BM-MSCs, Rat	Differential ultracentrifugation	TEM (cup shape or a uniform spherical shape), qNano (60–150 nm), Western blot for markers (TSG101, CD9)	In vivo	SAH, Rat	Intravenous	100 μg in 500 μL PBS, single injection within 10 min after SAH
6	Ref 16; Bao H, et al. (2024)	BM-MSCs, Rat	Differential ultracentrifugation	TEM (cup-shaped vesicles) ; NTA (123.2 ± 3.7 nm); Western blot (ALIX, CD63, and CD9)	In vitro + In vivo	MCAO, Rat	Intravenous	100 μg per rat in 0.5 mL PBS, single tail-vein injection at 24 h post-reperfusion
10	Ref 94; Yang Y, et al. (2024)	hUC-MSCs, Human	Differential ultracentrifugation / centrifugation	Western blot (CD9, TSG101; calnexin low/negative); parent MSC flow cytometry (CD105+, CD90+, CD45−/low, CD34−/low)	In vitro + In vivo	ICH, Mice	Intravenous	50 μg in 150 μL saline, single injection
20	Ref 85; Liu M, et al. (2025)	ADSCs, Rat	Differential ultracentrifugation	TEM (cup-shaped vesicles); NTA; Western blot for exosomal markers CD9, CD63, CD81.	In vitro + In vivo	SAH, Rat	Intravenous	Three models: 50 µg or 100 µg, or 200 µg per rat 5 minutes after SAH, one-time injection
12	Ref 73; Nan C, et al. (2025)	hUC-MSCs, Human	Differential cryogenic ultracentrifugation	TEM (cup-like morphology); dynamic light scattering / particle size distribution (30–150 nm; peak ~110 nm); Western blot (CD9, CD63)	In vitro + In vivo	ICH, Rat	Intravenous	Single dose at 6 h post-ICH, with in vivo dose as 200 μg in the abstract and 100 μg/200 μL in the methods
4	Ref 98; Ru D, et al. (2025)	hUC-MSCs, Human	Differential ultracentrifugation	TEM (cup-shaped morphology), NTA ( ~145 nm), Western blot (exosomal markers CD63, ALIX, TSG101)	In vitro + In vivo	ICH, Mice	Intranasal	20 µg/nostril, immediately after surgery, daily for 3 days
19	Ref 100; Sheng B, et al. (2025)	BM-MSCs, Engineered exosomes (RVG-Lamp2b-modified) carrying miR-486-3p, Mouse	Sequential ultracentrifugation	TEM, NTA, Western blot (CD63, TSG101, Lamp2b and GM130)	In vitro + In vivo	SAH, Mice	Intravenous	Engineered RVG-Lamp2b-Exo loaded with miR-486-3p, administered by tail vein injection after SAH; exact in vivo dose/concentration not explicitly reported in the accessible article text; outcomes mainly assessed at 24 h.
	Ref 88; Xia Y, et al. (2021)	hESCs, Human	Differential centrifugation/ultracentrifugation	EM, high-resolution nanoflow cytometry (50–150 nm), Western blot (TSG101, CD9, CD63; GM130 and Lamin A/C negative)	In vitro + In vivo	MCAO, Mice	Intravenous	1 × 10^9 particles in 200 μL PBS, starting 2 h after MCAO, 3 injections total over 3 days.
	Ref 86; Wang C, et al. (2025)	hiPSC-derived NSCs, Human	Differential ultracentrifugation	TEM; nanoparticle tracking/zeta analysis (mean 125.1 ± 39.3 nm; TEM 50–130 nm); Western blot (CD9, CD63, ALIX)	In vitro + In vivo	ICH, Mice	Intranasal	5 μg/g body weight, intranasally, once daily for 3 consecutive days after ICH
	Ref 87; Xia Y, et al. (2020)	hiPSCs-MSCs, Human	Differential ultracentrifugation	TEM (cup-shaped vesicles); nano-flow cytometry (60–160 nm); Western blot (CD9, TSG101, ALIX; GM130 negative)	In vitro + In vivo	MCAO, Rat	Intravenous	1 × 10^11 iMSC-sEV particles in 500 μL PBS, administered intravenously via tail vein 4 h after MCAO
	Ref 92; Chen J, et al. (2026)	Healthy Human Plasma	Gradient ultracentrifugation	TEM, Western Blot (CD9, CD63, CD81, TSG101)	In vitro + In vivo	ICH, Mice	Intravenous	Systemic administration (with NSC transplantation); dose defined in vitro (μg/mL), while in vivo dosing is not clearly standardized as a fixed μg dose; administered post-ICH with combinatorial NSC therapy.
	Ref 89; Campero-Romero AN, et al. (2023)	EVs from NPCs, Mouse	Differential ultracentrifugation	TEM (exosome-like vesicles); NTA (150–165 nm); Label-free mass spectrometry (CD9, CD81, ALIX, Hspa8)	In vitro + In vivo	MCAO, Mice	Intracerebroventricular	2 μL i.c.v. containing ~800 ng total EV protein, 30 min after reperfusion onset; repeated 48 h (day 2) post-stroke
	Ref 90; Raffaele S, et al. (2021)	Primary microglia, Mouse	Differential ultracentrifugation	TRPS (size/concentration)	In vitro + In vivo	Permanent MCAO, mouse	Intracerebral	~2 × 10^8 EVs in 150 μL saline, delivered at 0.5 μL/h for 7 days, starting at day 14 post-MCAo
	Ref 91; Xin D, et al. (2024)	PC12 cells, Rat	Differential ultracentrifugation	EM, ZetaView, Western blot (CD9, CD63; Calnexin negative)	In vitro + In vivo	MCAO, Mice	Intracerebral	Single stereotactic M1 injection of Nor-N-EVs or OGD-N-EVs in the 30-min MCAO model; exact in vivo EV μg dose/volume not clearly specified in the accessible text.
	Ref 84; Zhu Z-H, et al. (2023)	NSCs, Human	Differential ultracentrifugation	TEM (cup-shaped); NTA (50–150 nm); western blot (CD81 HSP70, TSG101)	In vitro + In vivo	MCAO, Rat	Intracerebral	5 × 10⁹ particles (granules) in 10 μL PBS per rat, single stereotactic injection at 72 h after MCAO
