# Supplementary material for: MSC-derived exosomes for hemorrhagic stroke: preclinical evidence and translational challenges
Source: Front Neurol. 2026 Apr 29;17:1711050. doi: 10.3389/fneur.2026.1711050 (PMC13167550; doi:10.3389/fneur.2026.1711050)
Supplement: Supplementary file 2 [file Table_2.xlsx]

## Sheet: Hoja1
Supplementary Table 2: Search Terms for Supplementary Table 1
SEARCH TERMS:
MSC:
("Exosomes"[Mesh] OR "Extracellular Vesicles"[Mesh] OR “exosom”[Mesh] OR "extracellular vesicle*" OR microvesicle*) AND ("Cerebral Hemorrhage"[Mesh] OR "Intracranial Hemorrhages"[Mesh] OR "Subarachnoid Hemorrhage"[Mesh] OR "intracerebral hemorrhage" OR "hemorrhagic stroke" OR ICH OR SAH) AND ("Mesenchymal Stem Cells"[Mesh] OR "mesenchymal stem cell*"*" OR MSC)
NSC:
("Exosomes"[Mesh] OR "Extracellular Vesicles"[Mesh] OR “exosom”[Mesh] OR "extracellular vesicle*" OR microvesicle*) AND ("Cerebral Hemorrhage"[Mesh] OR "Intracranial Hemorrhages"[Mesh] OR "Subarachnoid Hemorrhage"[Mesh] OR "intracerebral hemorrhage" OR "hemorrhagic stroke" OR ICH OR SAH) AND ("Neural Stem Cells"[Mesh] OR "Fetal Stem Cells"[Mesh] OR "neural stem cell*" OR "fetal neural stem cell*"…
iPSCs:
("Exosomes"[Mesh] OR "Extracellular Vesicles"[Mesh] OR exosom* OR "extracellular vesicle*" OR microvesicle*) AND ("Cerebral Hemorrhage"[Mesh] OR "Intracranial Hemorrhages"[Mesh] OR "Subarachnoid Hemorrhage"[Mesh] OR "intracerebral hemorrhage" OR "hemorrhagic stroke" OR ICH OR SAH) AND ("Induced Pluripotent Stem Cells"[Mesh] OR "induced pluripotent stem cell*" OR iPSC OR iPSCs)
ESC:
("Exosomes"[Mesh] OR "Extracellular Vesicles"[Mesh] OR exosom* OR "extracellular vesicle*" OR microvesicle*) AND ("Cerebral Hemorrhage"[Mesh] OR "Intracranial Hemorrhages"[Mesh] OR "Subarachnoid Hemorrhage"[Mesh] OR "intracerebral hemorrhage" OR "hemorrhagic stroke" OR ICH OR SAH) AND ("Embryonic Stem Cells"[Mesh] OR "embryonic stem cell*" OR "human embryonic stem cell*" OR ESC OR ESCs)
